# Supplementary material for: Impact of Chemicals on the Age of Menarche: A Literature Review
Source: Children (Basel). 2023 Jul 17;10(7):1234. doi: 10.3390/children10071234 (PMC10378553; doi:10.3390/children10071234)
Supplement: Supplementary file 1 [file children-10-01234-s001.zip]

Archive with 1 entries (1 files):
- children-2476279-supplementary.pdf
